# Supplementary material for: Myocyte Enhancer Factor 2A (MEF2A) Defines Oxytocin-Induced Morphological Effects and Regulates Mitochondrial Function in Neurons
Source: Int J Mol Sci. 2020 Mar 23;21(6):2200. doi: 10.3390/ijms21062200 (PMC7139413; doi:10.3390/ijms21062200)
Supplement: Supplementary file 1 [file ijms-21-02200-s001.zip]

Archive with 1 entries (1 files):
- ijms-733359-supplementary.xlsx
