# Supplementary material for: Myocyte Enhancer Factor 2A (MEF2A) Defines Oxytocin-Induced Morphological Effects and Regulates Mitochondrial Function in Neurons
Source: Int J Mol Sci. 2020 Mar 23;21(6):2200. doi: 10.3390/ijms21062200 (PMC7139413; doi:10.3390/ijms21062200)
Supplement: Supplementary file 1 [file ijms-21-02200-s001.zip › ijms-733359-supplementary.xlsx]

## Sheet: Tabelle1
Figure	Title	Normality Test	Test		Effect size	Post hoc test						d	r*	η2	Interpretation sensu Cohen (1988)	Interpretation sensu Hattie (2007)
												< 0	< 0	-	Adverse Effect
Figure 1												0.0	.00	.000	No Effect	Developmental effects
A)	mHypoE N11 - MEF-2A	failed	Kruskal-Wallis One Way ANOVA on Ranks	H = 29,774	Eta squared (η2): 0.068	Tukey						0.1	.05	.003
					dCohen: 0.539	Comparison	Diff of Ranks	q	P	P<0,050		0.2	.10	.010	Small Effect	Teacher effects
					Intermediate Effect	OT250 vs VEH	8389.5	7.256	<0,001	Yes		0.3	.15	.022
						OT250 vs OT10	6291.5	5.442	<0,001	Yes		0.4	.2	.039		Zone of desired effects
						OT250 vs OT100	3399	2.94	0.16	No		0.5	.24	.060	Intermediate Effect
						OT100 vs VEH	4990.5	4.317	0.012	Yes		0.6	.29	.083
						OT100 vs OT10	2892.5	2.502	0.288	No		0.7	.33	.110
						OT10 vs VEH	2098	1.815	0.574	No		0.8	.37	.140	Large Effect
												0.9	.41	.168
B)	mHypoE N11 + MEF-2A	failed	Kruskal-Wallis One Way ANOVA on Ranks	H = 34,283	Eta squared (η2): 0.079	Tukey						≥ 1.0	.45	.200
					dCohen: 0.586	Comparison	Diff of Ranks	q	P	P<0,050
					Intermediate Effect	VEH vs OT250	8502	7.354	<0,001	Yes
						VEH vs OT10	8057.5	6.969	<0,001	Yes
						VEH vs OT100	5696.5	4.927	0.003	Yes
						OT100 vs OT250	2805.5	2.427	0.315	No
						OT100 vs OT10	2361	2.042	0.472	Do Not Test
						OT10 vs OT250	444.5	0.384	0.993	Do Not Test
Figure 2
A)	H32 MEFKO	failed	Kruskal-Wallis One Way ANOVA on Ranks	H = 29,9	Eta squared (η2): 0.068	Tukey
					dCohen: 0.54	Comparison	Diff of Ranks	q	P	P<0,050
					Intermediate Effect	OT100 vs VEH	7824	6.767	<0,001	Yes
						OT100 vs OT10	4514	3.904	0.029	Yes
						OT100 vs OT250	626	0.541	0.981	No
						OT250 vs VEH	7198	6.226	<0,001	Yes
						OT250 vs OT10	3888	3.363	0.081	No
						OT10 vs VEH	3310	2.863	0.179	No
B)	H32 + WT/MUT	failed	Two-way ANOVA	F Groups = 27,985	dCohen: 0.32	Holm-Sidak
				F Treatment = 6,524		Overall significance level = 0,05
				F Groups x Treatment = 8,537
						Comparisons for factor: Treatment within WT
						Comparison	Diff of Means	t	P	P<0,050
						VEH vs. OT100	6.83	2.865	0.025	Yes
						OT250 vs. OT100	5.271	2.211	0.129	No
						OT10 vs. OT100	4.206	1.764	0.278	No
						VEH vs. OT10	2.624	1.101	0.613	No
						VEH vs. OT250	1.559	0.654	0.763	No
						OT250 vs. OT10	1.065	0.447	0.655	No
						Comparisons for factor: Treatment within MUT
						Comparison	Diff of Means	t	P	P<0,050
						OT250 vs. VEH	14.201	5.956	<0,001	Yes
						OT10 vs. VEH	8.43	3.536	0.002	Yes
						OT250 vs. OT100	7.668	3.216	0.005	Yes
						OT100 vs. VEH	6.533	2.74	0.019	Yes
						OT250 vs. OT10	5.771	2.421	0.031	Yes
						OT10 vs. OT100	1.897	0.796	0.426	No
						Comparisons for factor: Groups within VEH
						Comparison	Diff of Means	t	P	P<0,050
						WT vs. MUT	3.738	1.568	0.117	No
						Comparisons for factor: Groups within OT10
						Comparison	Diff of Means	t	P	P<0,050
						MUT vs. WT	7.316	3.069	0.002	Yes
						Comparisons for factor: Groups within OT100
						Comparison	Diff of Means	t	P	P<0,050
						MUT vs. WT	9.625	4.037	<0,001	Yes
						Comparisons for factor: Groups within OT250
						Comparison	Diff of Means	t	P	P<0,050
						MUT vs. WT	12.023	5.042	<0,001	Yes
Figure 3
A)	H32 pMEF-2A S408	failed	Kruskal-Wallis One Way ANOVA on Ranks	H = 7,567	P = 0,056
	VEH vs OT	passed	t-Test	t = 3,471	Two-tailed P-value
					P = 0,006
					One-tailed P-value
					P = 0,003
					d = 2.004
					Large Effect
	VEH vs CaN-INH vs OT	passed	t-Test	t = 0,912	Two-tailed P-value
					P = 0,383
					One-tailed P-value
					P = 0,192
					d = 0.527
					Intermediate Effect
B)	H32 pMEK 1/2	passed	One-way ANOVA	F = 3,938	P = 0,023	Holm-Sidak
						Overall significance level = 0,05
						Comparison	Diff of Means	t	P	P<0,050
						CaN-INH+OT vs. VEH	4.99754e+06	2.966	0.045	Yes
						OT vs. VEH	4.96321e+06	2.946	0.039	Yes
						CaN-INH vs. VEH	3.87332e+06	2.299	0.123	No
						CaN-INH+OT vs. CaN-INH	1.12422e+06	0.667	0.884	No
						OT vs. CaN-INH	1.08989e+06	0.647	0.774	No
						CaN-INH+OT vs. OT	34325.3	0.0204	0.984	No
C)	H32 cells	failed	Kruskal-Wallis One Way ANOVA on Ranks	H = 64,272	Eta squared (η2): 0.155	Tukey
					dCohen: 0.856	Comparison	Diff of Ranks	q	P	P<0,050
					Large Effect	CaN-INH vs OT	11561.5	10	<0,001	Yes
						CaN-INH vs VEH	4216	3.647	0.049	Yes
						CaN-INH vs CaN-INH+OT	436.5	0.378	0.993	No
						CaN-INH+OT vs OT	11125	9.623	<0,001	Yes
						CaN-INH+OT vs VEH	3779.5	3.269	0.095	No
						VEH vs OT	7345.5	6.353	<0,001	Yes
D)	mHypoE N11	failed	Kruskal-Wallis One Way ANOVA on Ranks	H = 14,582	Eta squared (η2): 0.059	Tukey
					dCohen: 0.501	Comparison	Diff of Ranks	q	P	P<0,050
					Intermediate Effect	CaN-INH+OT vs VEH	2091.5	5.11	0.002	Yes
						CaN-INH+OT vs CaN-INH	947.5	2.315	0.358	No
						CaN-INH+OT vs OT	437	1.068	0.875	Do Not Test
						OT vs VEH	1654.5	4.043	0.022	Yes
						OT vs CaN-INH	510.5	1.247	0.814	Do Not Test
						CaN-INH vs VEH	1144	2.795	0.197	No
Figure 4
A)	reperesentative picture --> results in graphs below
B)	Maximal respiration	passed	t-Test	t = 5,887	Two-tailed P-value
	H32 vs H32ΔMEF-2A cells				P = 0,00416
					One-tailed P-value
					P = 0,00208
					d = 4,807
					Large Effect
C)	Spare Respiratory Capacity	passed	t-Test	t = 4,195	Two-tailed P-value
					P = 0,0137
					One-tailed P-value
					P = 0,00687
					d = 3,425
					Large Effect
D)	Cellular ATP	failed	Mann-Whitney Rank Sum Test	Mann-Whitney U Statistic= 187,000	P = 0,038
				T = 487,000	Eta squared (η2): 0.09
					dCohen: 0.63
					Intermediate Effect
E)	Integrin ß1	passed	t-Test	t = 7,351	Two-tailed P-value
					P = <0,001
					One-tailed P-value
					P = <0,001
					d = 3,378
					Large Effect
Figure 5
/
Figure A1
A)	Basal	passed	t-Test	t = 0,904	Two-tailed P-value
					P = 0,417
					One-tailed P-value
					P = 0,209
B)	Proton Leak	passed	t-Test	t = 0,0379	Two-tailed P-value
					P = 0,972
					One-tailed P-value
					P = 0,486
C)	Non-mitochondrial oxygen consumption	passed	t-Test	t = 0,435	Two-tailed P-value
					P = 0,686
					One-tailed P-value
					P = 0,343
D)	ATP Production	passed	t-Test	t = 2,198	Two-tailed P-value
					P = 0,0929
					One-tailed P-value
					P = 0,0464
E)	Coupling Efficiency	passed	t-Test	t = 0,434	Two-tailed P-value
					P = 0,687
					One-tailed P-value
					P = 0,343
F)	Energy Map	/	/	/	/
Figure A2
A)	Cell Viability	failed	Mann-Whitney Rank Sum Test	Mann-Whitney U Statistic= 276,000	P = 0,813
	H32 vs H32ΔMEF-2A cells			T = 600,000
B)	Cell Viability	failed	Kruskal-Wallis One Way ANOVA on Ranks	H = 5,293	P = 0,152
	mHypoEN11 cells -/+OT
Figure A3
/
